# Supplementary material for: Transcriptomic and macroevolutionary evidence for phenotypic uncoupling between frog life history phases
Source: Nat Commun. 2017 May 15;8:15213. doi: 10.1038/ncomms15213 (PMC5440664; doi:10.1038/ncomms15213)
Supplement: Supplementary Data 2 — Nexus file of morphological characters of adult mantellid frogs. Characters as in Supplementary Table 4. [file ncomms15213-s3.txt]

#NEXUS											
[Nexus file of morphological characters of adult mantellid frogs. Characters as in Supplementary Table S4]
begin data;
dimensions Ntax=115 nchar=43;
format Symbols="0123456789a" missing=? interleave=yes;
matrix	

Aglyptodactylus_laticeps 015133110401?200103008100110010001300031100
Aglyptodactylus_madagascariensis 0550331001020210103008000110010001300011110
Aglyptodactylus_securifer 0430131002022210101008000110010001300021100
Blommersia_blommersae 1461300103010112102101006110011200000001000
Blommersia_domerguei 14630000040200011031020001100100000000??100
Blommersia_kely 1463100104120001102001006110010300000011200
Blommersia_sp_aff_wittei_West 1463300103020111100108000110010300000001210
Blommersia_sp_Comoros 1360100002002112103008000110010000000012010
Blommersia_wittei 1342300003000101103101006110010000000001000
Boophis_albilabris 0250140010111512100006000110001401200010000
Boophis_albipunctatus 025211001101?212000007000110001411100021100
Boophis_andohahela 0251110011012112010005000110000101100010100
Boophis_andreonei 0252110111011212000008000110002501300021200
Boophis_anjanaharibeensis 0252010011001212000008000110002501100011100
Boophis_ankaratra 0153110012011112010008000110002501100010100
Boophis_axelmeyeri 0260110011201212000000106110010101200021201
Boophis_boehmei 0250110011001112000007100110012501100022101
Boophis_bottae 0222110011011112011005000100002501100020200
Boophis_brachychir 023013001101131200110a000110011401300011210
Boophis_burgeri 0261010011202212000108006110012501100011101
Boophis_doulioti 0251320001111212100100??0110010301300011110
Boophis_elenae 0253010011011212000007000110001401100010000
Boophis_englaenderi 0252110011011212000007000110002501100010200
Boophis_goudoti 0230120011111412000008006110011401100021110
Boophis_guibei 0132110111111212000008001110010101100010101
Boophis_haematopus 0251110011011112001003000110011411100021301
Boophis_laurenti 0050110012011212000008000110011401400011100
Boophis_lichenoides 02511100112102120000060011100114111000????0
Boophis_luciae 0252110011001112000007000110001411100021100
Boophis_luteus 0252110011011212000000000110002501100000100
Boophis_madagascariensis 0250120111011412000007000110012501300020101
Boophis_majori 0051010012001112000008000110011401100011201
Boophis_marojezensis 0232010011011112001003000110010101100021101
Boophis_microtympanum 0132110012010111000008000110001401400000000
Boophis_occidentalis 0232140111110312000000000110002501100010011
Boophis_pauliani 0252020011102111000006000110001401500011101
Boophis_periegetes 025031001110151200310a000110010101300010101
Boophis_picturatus 02501100110012120031?3006110012501100021201
Boophis_praedictus 0230110010111512100006000110001401600011000
Boophis_pyrrhus 0120010012011112000003?00110011401200021101
Boophis_quasiboehmei 0250110011001212000007100110011401100022101
Boophis_rappiodes 0122110011021112010005000100002501100010100
Boophis_reticulatus 0230010011212212000108006110012501300021101
Boophis_rhodoscelis 0232310012010112000108006110011401100011111
Boophis_roseipalmatus 025112001011141200110a006110012501200020001
Boophis_rufioculis 0250110012001212000106001110012501300022101
Boophis_sambirano 0222110011011112010008000100001401100020200
Boophis_schuboeae 0251110011011112010007000110002501100010000
Boophis_septentrionalis 0253110011010212000005000110000101100010200
Boophis_sibilans 0252110011001112000007000110001411100011000
Boophis_sp_aff_microtympanum_Ranomafana 0133110012010112003008000110001401400001100
Boophis_sp_aff_rufioculis_Ranomafana 0251110012211112000000006110012501100021201
Boophis_sp_Comoros 0231310001112312000100100110011401300011100
Boophis_tasymena 0222110011021112000007000100002501100020100
Boophis_tephraeomystax 0251320001111212100100000110010301300000000
Boophis_ulftuni 0231110112011112011002000110000311300021110
Boophis_viridis 0222110011011112000007000100002501100021100
Boophis_vittatus 0251110012001112000005000110011401100021201
Boophis_williamsi 0033110012110212000008000110011401100000000
Boophis_xerophilus 0112110002010212003108001110011401100010100
Gephyromantis_ambohitra 1410300002212212002001006110111400000011101
Gephyromantis_asper 1420300004211111003008001110111400000011110
Gephyromantis_azzurae 121030010212120200010a000110011400000021111
Gephyromantis_corvus 12101000021012120030?8001110011400000011111
Gephyromantis_granulatus 1441100002111212100008006110010000000011101
Gephyromantis_pseudoasper 14311000031012020010?8008110011400000011111
Gephyromantis_sculpturatus 1461100001202212001008000110010000000011011
Gephyromantis_tschenki 1420100003112201011005008110110100000001001
Gephyromantis_ventrimaculatus 12301001041211000000?0008110011400000032201
Guibemantis_depressiceps 1311000002121212000100007110010001100010000
Guibemantis_kathrinae 131010000201?412000106000110010001100011000
Guibemantis_liber 1432200102010102001108000110010300000011110
Guibemantis_punctatus 1352100104020102000007000110010300000012100
Guibemantis_tornieri 136130000200?312001100006110010001100010000
Laliostoma_labrosum 0210131002200300001008000010011401200011100
Mantella_aurantiaca 1361100104020100000000000110020600011000100
Mantella_bernhardi 1361100103020000000006015110010600011001100
Mantella_betsileo 14611001040221001000050151100100000010????0
Mantella_laevigata 1461100104020102000106014110021600001000000
Mantella_pulchra 1261100104020100000109015110010600001000100
Mantella_viridis 1361000104020101100106015110000000001001100
Mantidactylus_aerumnalis 2341300002222111103101002110010000000112020
Mantidactylus_albofrenatus 2341300103021110103105001110010000000101110
Mantidactylus_alutus 2463100102120110002002000110011400000111120
Mantidactylus_ambreensis 2441100001101212100108001110011400000112130
Mantidactylus_argenteus 2541100002000112003108000110011400000102020
Mantidactylus_bellyi 246110010212?210000000006110011400000132120
Mantidactylus_betsileanus 2211100002221111001008006110011400000122230
Mantidactylus_brevipalmatus 2561300004222210102102008110010000000101120
Mantidactylus_charlotteae 234130010422?10111010600811001??????0101??0
Mantidactylus_curtus 2362100002020211101108004110011400000121100
Mantidactylus_delormei 246110000322?110100102000110010000000101110
Mantidactylus_femoralis 2541100002111211100008001110010300000112210
Mantidactylus_madecassus 203310000102?111003008000110011200000110110
Mantidactylus_majori 2461100001020312100000000110011400000101010
Mantidactylus_melanopleura 2441100002022210100006002110010000000102030
Mantidactylus_mocquardi 22401000010212120000070011100114000001????0
Mantidactylus_opiparis 2441100003202111102001008110010000000112230
Mantidactylus_sp_aff_betsileanus_slow_calls 2361300002222110003008000110011400000122220
Mantidactylus_sp_aff_betsileanus_Tolagnaro 234130010202?1000010080081100114000001????0
Mantidactylus_sp_aff_biporus_Ambohitantely 2263100102020100000008008110011400000122120
Mantidactylus_sp_aff_biporus_Andranofotsy 2463300102021111001008001110011400000123320
Mantidactylus_sp_aff_biporus_Ranomafana 2113300102020111001007001110011400000122220
Mantidactylus_sp_aff_curtus_Ankaratra 2462100002220210101008003110011400000122120
Mantidactylus_sp_aff_ulcerosus_Isalo 2353100102020210003008001110011400000122120
Mantidactylus_ulcerosus 2261300102102211001008006110011400000122320
Mantidactylus_zipperi 2461100003022112102102001110010000000113220
Mantidactylus_zolitschka 244130000212?111102008006110011400000111110
Spinomantis_aglavei 1232000102111312000008000110011401100011001
Spinomantis_guibei 1460000002222201103106014110000000000012110
Spinomantis_massorum 1250100102101212001008000110011401200012101
Spinomantis_peraccae 1?50100102111212003009007110010411300022100
Spinomantis_phantasticus 1250000102111212000008000110001411200021001
Tsingymantis_antitra 0210300002020302003008000110010301100021000
Polypedates_leucomystax 0151110002012302003101000110011400000022310
;
end;
