# Supplementary material for: Transcriptomic and macroevolutionary evidence for phenotypic uncoupling between frog life history phases
Source: Nat Commun. 2017 May 15;8:15213. doi: 10.1038/ncomms15213 (PMC5440664; doi:10.1038/ncomms15213)
Supplement: Supplementary Data 3 — Nexus file of morphological characters of tadpoles of mantellid frogs. Characters as in Supplementary Table 5. [file ncomms15213-s4.txt]

#NEXUS												

[Nexus file of morphological characters of tadpoles of mantellid frogs. Characters as in Supplementary Table S5.]

begin data;
dimensions Ntax=115 nchar=117;
format Symbols="0123456789a" missing=? interleave=yes;
matrix	

Aglyptodactylus_laticeps 102331111231202003012201130132112122413011011211020012103021211100120001122231232102402114212332521111212222014323210
Aglyptodactylus_madagascariensis 102232111331202003012201130232112122113011011222220202103011211100120000122031232002401115212332421111212233014323210
Aglyptodactylus_securifer 102232111331203003012201130131012112213011011222020002102010211100130000122031213102401115212332421111212234014323210
Blommersia_blommersae 112231111231301003002201120022112112110200011211221001103022211100110010122131232142401114212333421111212223011323200
Blommersia_domerguei 113232101331201003012201030132122122210200012322220001103011211100110000122121231122501113212332521111212224012323200
Blommersia_kely 112232111331200003010201030132122111213021002211212001103021211100110000122121231142401113212332421111212223011323201
Blommersia_sp_aff_wittei_West 103232111231201002011201020132112031411021021211020001103032211100120000122221232112401115212332421111212223011323201
Blommersia_sp_Comoros 112331111331201002012201020132122122210211011211020001003013011100120000122221232132401115212332521111212223012323200
Blommersia_wittei 112232111331201003012201020132122122311011021211220001102022211000120000122221233232401115212333531111212223012323202
Boophis_albilabris 102331121331302003012201120132112122210211012221030001123011211100120000123231212142411114212333431111212233014333211
Boophis_albipunctatus 111332111331302024211221120132113122210200112322230201102011221111042000111112133554301113541142331110123222000332110
Boophis_andohahela 111233111331402002011223120132111122210100013333230102122000221111030000121121233242401114321143531110112222011332210
Boophis_andreonei 111232121330302003011221120131113122313010012322230101122011221101020000123232233122301115212333431111222223013333211
Boophis_anjanaharibeensis 111232221330302003012223120131112112213010003332040001113000211101020000122232232122401114212333421111222223013333211
Boophis_ankaratra 101333121331302023011203120131112112214000112322030001102000211111030000111212233454301114541143321110123222024332110
Boophis_axelmeyeri 111232211230303003011203120132112121210212012311220202103111211100120000122221132122411114212332431111222233014323211
Boophis_boehmei 111231111230402003011203120122112101210211012221020001103111211100120000122221112122411113212332421111222233000323210
Boophis_bottae 111231111341303003011201020132122122210211012222030002103000221100120011122121212122412114212332521111222233014323200
Boophis_brachychir 112332111230303002011213120221112022210211013322030001133110211100110000122121112122411114212333521111222233013323211
Boophis_burgeri 112232111231303003011203120132123021210211002211120001133111211200120000122221112122411113212333531111222233014323211
Boophis_doulioti 112232110330302003012201020132122122210200011211030001102122211000120110122221212142411115212333531111222223000323200
Boophis_elenae 102232121330303003011203120232123022210200012322030001123010221101020010134432132142301112212333311111222333013333210
Boophis_englaenderi 111233121340304004110221120131122122105011012333040002113000232111020000112132233142501114322332531110212223011332210
Boophis_goudoti 111331111230301003011201120122112122110211012311230202133011211000120010123231112142411113212333521111222233012323210
Boophis_guibei 112231110230302003012201010021122112110200012311220201102022201200110110122231233142401115212333421111222223011323200
Boophis_haematopus 111231111230202003012201120123223121210211012322030002143011211100120000121121232110301113212333421111222222011223210
Boophis_laurenti 111332201331202003011201030122122122110200001211020002112011211200120000122231212142411115212333431111212223011322201
Boophis_lichenoides 102231121331304003011201020031112122110210022311222001123011201100110011122231233142401115212333531111212223011223200
Boophis_luciae 101123121330302023110223120130023022310200112432230202122000211211042000112211223454301113541143331110123222000332110
Boophis_luteus 111333111330303002011201120121023011204000012322230002123010222101120000122231212122511115212333531111212223011333210
Boophis_madagascariensis 111231111230303002011203020122113021210211012211220202122121211100120000121221232122401115212333421111212223011323211
Boophis_majori 101132111230302003011213120122123022110211101322030001112000211221010000122041132000301114212332321111211143055113310
Boophis_marojezensis 102332121431303003110202120131122121410200112322030012132010211111032000112111144555001113541142331110123222000332111
Boophis_microtympanum 111243211330302003011211120122112011210211012322230202123110211101020000124331113342411115212334521111212222011323210
Boophis_occidentalis 111232111231202002011221130132112121110211012211220001123121211100110000122231212122411114212332421111212333023323211
Boophis_pauliani 102132220330402002002201010131023012110200001311222001102121211100121110122121232142311115212332421110212223001223200
Boophis_periegetes 101131221330303003011201120132113122210211012221020001133011211200120010123331232142401114212333321111212233014323200
Boophis_picturatus 111332111230205002011221120232122110310211012211030002133111211141020000122011142000001000000000000000000000200000012
Boophis_praedictus 101231111330303003011201120132112122210211012221120001133011211000110010122331212142411113212333421111222233014323211
Boophis_pyrrhus 102231211230202003012203120122122121210211011221030001103111211000110010122332112122411113212333421110222333014323201
Boophis_quasiboehmei 102331111340203003011223130222113022110211012322030001133111211100110010122331212122411112212333521111222233014333210
Boophis_rappiodes 101231111230302002012201120132113022104000012322220201123010222100110000122232111122411112212332421112222234013322200
Boophis_reticulatus 102331221331203003111223130132113022110200012211220001133011211000110010122231212122411113212332431111212333013323210
Boophis_rhodoscelis 111232111330302003011223120122113022110111002322220203132010211100120000122231213122411114212333321111212223011323210
Boophis_roseipalmatus 111231111330303003011201120132113022210211012322130001133011021100120010122231232122401115212332421111212223011223210
Boophis_rufioculis 102231121331303003011223130132122121210211012221020001133011211100110010132232132122401113212332431112212333014323210
Boophis_sambirano 111232121531303023120221120032112121104000102232040001112000222211052000111111144454201114541142231110123222100332112
Boophis_schuboeae 111233121330302023011203120232112121104011012322030012123100233211031000112211233354301114541142331110123322013332212
Boophis_septentrionalis 111231111230302002011201120132113022113011112322030001133010221101010000122222132122401113212333431111222233013333211
Boophis_sibilans 111232111431302023111203120232122122204000112322230212102110222211042000111111223454301113541143331110123222011322111
Boophis_sp_aff_microtympanum_Ranomafana 101222111331302003011201120132113021110211012221030001112011211100120010122231212142411115212333521111212222011323212
Boophis_sp_aff_rufioculis_Ranomafana 101231111330302002011223130132112021210211022311232001122111211000120000122231112122411113212333431111222233014323212
Boophis_sp_Comoros 102231111330302003112213120132113112110211011211220201103121211100120010122131212142411115212333431111212233000223210
Boophis_tasymena 101331211231202003012221020132113022110211011222020001103011211200110010122232212122411114212333421111212233014323211
Boophis_tephraeomystax 102332121331202002011213120131112121113000012322232001102011211000110110122121232122401114212332531111212224011223210
Boophis_ulftunni 102231211230202003012213120223122122210211011211020001113021211100110000122131212122411112212333321111222232011223212
Boophis_viridis 102331211231202003011211120132113021310211012211220001123011211100110010121132111122311112212332421111222233013223211
Boophis_vittatus 111232021430403023210213120131122121010200112422230201102000221211032000111111124555001113541142331110123222011332111
Boophis_williamsi 102232211331304023030221120132112121210200022322232202102010211101040000125531233252401115321144431110212222000223200
Boophis_xerophilus 102231110330411003102211010132113122110200011210222001122032201000120110122231212142411114212333231111212233000323200
Gephyromantis_ambohitra 111231211230203002012201120122113022313011012222020001102011211200110000122221232122401114212333521111212233013323221
Gephyromantis_asper 102231111230202002011221120122113021111011011222020001103011211100110000122121232122401114212333421111222233011323221
Gephyromantis_azzurae 102331121331203003011221130131112121212000022222020001123111212100110110135241131154201112212323311115222353014333222
Gephyromantis_corvus 102231111240202003011211130122113022212000011211220001113011211101120111135441132254302112212333311112222353014333220
Gephyromantis_granulatus 101232020230311101044111020021110112212000042333220203143100021152004000000000000000000000000000000000000000000000020
Gephyromantis_pseudoasper 103331121330202003012221130132111021212011032322130001113110211100110110135341131254201111012322211110222353014333221
Gephyromantis_sculpturatus 101232020230311102044111020031110030204000042333230213103100032152004000110011140000001000000000000000000000000000011
Gephyromantis_tschenki 111332120130311102044111030021110111312000042333130003143000221152004000100000000000000000000000000000000000000000022
Gephyromantis_ventrimaculatus 111232120230311102044111020021111011212000042233030003142000021152004000000000000000000000000000000000000000000000000
Guibemantis_depressiceps 103231111330201003011211110132113121110211011311222202132021211100110010122231232132501115212333531111222224011223221
Guibemantis_kathrinae 102231111330302002011231100131113121210211001222222201103000011100120000122221232132401115212333431111212223011223222
Guibemantis_liber 103331211331202023112201020132113022210200011111020001102021211100110110122121232122401113212332421111212223011223222
Guibemantis_punctatus 112222101330201013030101020033212122110112021322030001143000221100120000022021132030501115211141511111212253000323210
Guibemantis_tornieri 111231111230302003011221120032113121210111012322220201122011211000120000123230132132401115212333321111212233014223221
Laliostoma_labrosum 102231111230202003012201120131012122313011012211220001113011211100110110122220212142411114212333421111212334014323211
Mantella_aurantiaca 111231211231201003012201130132112122210111011322030001113010211100120000122020132000401114212332431111212233012223201
Mantella_bernhardi 111232211231202003012201130132113122213012011222220212112011111100110000122020131000401114212331531111222233012223212
Mantella_betsileo 112231111330202003012201130132213022110111011222220001112110221100120010122030132000401114212332531111222233012223202
Mantella_laevigata 112232101331201003012201040131013121210111011111020012112021211200120010131030131000401111212331511112212253000223222
Mantella_pulchra 113231111340201003012201130133213022210211011211220202113011211200110110122030232000401114212332531111212233000223222
Mantella_viridis 112232101330202003012201130132113022210211031221220201113011211100120000122030232000401115212332521111222223000223222
Mantidactylus_aerumnalis 112232320230312003012213020022113012110200032321130001133011022130233241000000000000000000000000000000001142011223220
Mantidactylus_albofrenatus 111232300230313003112223030122113022213011023322230202113010221132233221000000000000000000000000000000001142014223221
Mantidactylus_alutus 103341211230201003011221020032113021110100022322230001123010221100111110133231232152301114212333411111212233014223221
Mantidactylus_ambreensis 111231111330302003012201030132112021110111022332030002103000221021010110121121131155401111213421412223221143022223321
Mantidactylus_argenteus 111224101220300002002221020022122121210111013322230001103100220101010111132131131152402111213422412224221143033223321
Mantidactylus_bellyi 112331111330202003012201020132113122310100032322230001113110221100120111132231131152402113212332521112212244000223221
Mantidactylus_betsileanus 112231211330202003012221120133212122210100022322232201103011221000120111132231132152402114212332511111212242014223220
Mantidactylus_brevipalmatus 111332310220313003211223020121113012210211033322230201122011021032233221000000000000000000000000000000001142011223220
Mantidactylus_charlotteae 111332310230313003212223030122113021210211033422231202113011221032233221000000000000000000000000000000001143011223221
Mantidactylus_curtus 102331101230201003012201120122113021110111012322230003133011211100110110122231232152401114212332421111212233011223222
Mantidactylus_delormei 112332310330414003211223030131113021110211022322230201122001011032233221000000000000000000000000000000001142011223221
Mantidactylus_femoralis 111231011330201003012201120133123022210111012322230002123000221121020110132221132252301112213422312224221143021223321
Mantidactylus_madecassus 111232211331302003210211020131113021110211012211020002132011211100120000122221113142411115212332531111212223011323201
Mantidactylus_majori 112231121330302003012221120131123022213011012322230002103010211141021000133543142355001110000000000000004103300111322
Mantidactylus_melanopleura 112332310230312003112223020122113021210211023322230202123000221032223221000000000000000000000000000000001143011223220
Mantidactylus_mocquardi 111230211330302002011201130132123022110111012222220001103010211121020010131224132252001110000000000000001142054223321
Mantidactylus_opiparis 111332310230313004212221020122123022210211043422230201123000221032223221000000000000000000000000000000001132011223220
Mantidactylus_sp_aff_betsileanus_slow_calls 111231111230301003022201020123113121210111022322220212103010211000120110122231131152401114212332411111212243014223220
Mantidactylus_sp_aff_betsileanus_Tolagnaro 111231111340302003011201030132122022210111012333230202103000221000130110122231232152401114212332521111212213014223221
Mantidactylus_sp_aff_biporus_Ambohitantely 111331111231201002011201130022113022110111012322030002103000211000110110122131232152401113212333521112212223014223220
Mantidactylus_sp_aff_biporus_Andranofotsy 111231111231202003012201120022123022010111022222220212113000211200120010122231232152401113212332421111212233014223221
Mantidactylus_sp_aff_biporus_Ranomafana 111231111231201002012201130023113022210111022322030002103000211100110110122231231132401114212332321111212233014223221
Mantidactylus_sp_aff_curtus_Ankaratra 111331111231201003012211130122113022110111012322220212103011221100120110122231232152401114212333421111212233012223221
Mantidactylus_sp_aff_ulcerosus_Isalo 112331111231202003012201130132112122210111012322030002113010211100110110122231132152401113212332521112212233011223221
Mantidactylus_ulcerosus 112231111230201003012211020132112122310100022322030001113010221000120110123221132152401113212332421112212234012223222
Mantidactylus_zipperi 111332310230314003212223030122123012110201022322130001123111021032233221000000000000000000000000000000001142011223220
Mantidactylus_zolitschka 111231211331201002012201130132123021210122012311230102103011211021010110132221132150301112213421312224221243044223322
Spinomantis_aglavei 112332101230203003012201030022113021110122012222220212103010211001010110132122132152201112212321121111222233000323222
Spinomantis_guibei 111332201231201002012201030121113022110111012222220212103111211100110010123331232152401113322333421110222233011223220
Spinomantis_massorum 112332201241203003012221030122112122110122012322230212103010211101010000133241132110301112322333311110222232011323221
Spinomantis_peraccae 102330201230201003012213030023113022110122012221030001103111211000110010122241133150201112322333211110222232012223220
Spinomantis_phantasticus 102331211230202003012213030123213021310122022322030002103011221000110000122241133110201111322333311110222233012323221
Tsingymantis_antitra 111331111330202003012211020131023002310111011211020002103011211000120000122221233252401115212333321111212323011333221
Polypedates_leucomystax 01124121033041110211201102002111012200?100012214222211102100200000300110123341212140411114212232431111122243012323100
;
end;
